# Supplementary material for: EBAG9 silencing exerts an immune checkpoint function without aggravating adverse effects
Source: Mol Ther. 2022 Jul 12;30(11):3358–78. doi: 10.1016/j.ymthe.2022.07.009 (PMC9637585; doi:10.1016/j.ymthe.2022.07.009)
Supplement: Table S1. Exhaustion gene set [file mmc2.xlsx]

## Sheet: Sheet1
Functional group	Gene_id	SYMBOL	baseMean	lfcShrunk	wpadj	DE	rank_up
Inhibitory receptors	ENSG00000163599.17	CTLA4	21754.9	-1.3244	0.000522042	-	14746
	ENSG00000135077.9	HAVCR2	24437.5	-0.553179	0.0130718	-	13444
	ENSG00000089692.9	LAG3	50949.3	-0.0796346	0.680667	0	8810
	ENSG00000186265.10	BTLA	1401.32	0.493095	0.10135	0	1986
	ENSG00000122223.13	CD244	871.2	0.172439	0.785177	0	4639
	ENSG00000181847.12	TIGIT	2706.88	-0.451886	0.147983	0	12932
	ENSG00000188389.11	PDCD1	2541.2	0.0358985	0.953382	0	6764
	ENSG00000117281.15	CD160	72.8911	-0.0221474	0.851711	0	7794
Transcription and Translation	ENSG00000073861.3	TBX21	5703.13	-0.673475	0.00311405	-	13861
	ENSG00000057657.17	PRDM1	15000.8	-1.03842	4.36068e-05	-	14512
	ENSG00000167081.17	PBX3	1030.63	-0.69707	0.0133861	-	13938
	ENSG00000180573.9	HIST1H2AC	683.365	-1.40168	6.02871e-07	-	14811
	ENSG00000153234.14	NR4A2	1514.39	-0.904519	0.0309218	-	14342
	ENSG00000124813.23	RUNX2	3690.59	-1.60935	7.78147e-05	-	14923
	ENSG00000163508.12	EOMES	1389.82	0.0409713	0.957524	0	6666
	ENSG00000156127.6	BATF	14238	-0.159944	0.555844	0	10084
	ENSG00000137265.15	IRF4	81238	-0.447253	0.176009	0	12905
	ENSG00000134086.7	VHL	7336.51	0.0557361	0.857995	0	6397
	ENSG00000150907.9	FOXO1	7489.33	0.0365103	1	0	6749
	ENSG00000115738.10	ID2	16641.6	-0.518385	0.0527755	0	13281
	ENSG00000198846.6	TOX	1766.21	-0.378291	0.200796	0	12427
	ENSG00000162783.10	IER5	12105.7	0.284856	0.235374	0	3387
	ENSG00000189067.12	LITAF	20499.1	0.328186	0.112467	0	3033
	ENSG00000123268.9	ATF1	3770.14	0.00912788	1	0	7245
	ENSG00000198176.13	TFDP1	15997.7	0.177279	0.533939	0	4584
	ENSG00000165030.4	NFIL3	33550	-0.397167	0.146158	0	12551
	ENSG00000186660.15	ZFP91	13558.2	-0.0174615	0.990194	0	7717
	ENSG00000030419.16	IKZF2	1353.59	-0.24834	0.286145	0	11257
	ENSG00000118985.16	ELL2	13059.4	-0.545828	0.117371	0	13419
	ENSG00000273749.5	CYFIP1	4001.94	0.0770941	0.865431	0	6041
	ENSG00000112118.19	MCM3	30473.2	0.0512857	0.840781	0	6466
	ENSG00000131196.17	NFATC1	9822.08	0.567025	0.0378482	+	1670
	ENSG00000131747.15	TOP2A	47591.1	0.721513	0.00742553	+	1223
Cell surface receptors and ligands	ENSG00000170017.12	ALCAM	2416.78	-0.940947	0.00163324	-	14396
	ENSG00000010278.14	CD9	944.75	-1.24922	2.86978e-06	-	14699
	ENSG00000117560.8	FASLG	1854.01	-0.800595	0.00186291	-	14164
	ENSG00000091972.18	CD200	884.959	-0.479395	0.180467	0	13090
	ENSG00000121594.12	CD80	1347.4	-0.372714	0.247002	0	12397
	ENSG00000186827.11	TNFRSF4	16565.7	-0.00744931	0.924443	0	7511
	ENSG00000049249.8	TNFRSF9	3481.68	-0.453601	0.0747606	0	12940
	ENSG00000139187.10	KLRG1	128.186	-0.0728267	0.841119	0	8692
	ENSG00000067182.7	TNFRSF1A	4432.04	0.179342	0.696629	0	4555
	ENSG00000173762.8	CD7	51617.7	-0.0441778	0.830928	0	8191
	ENSG00000004468.13	CD38	29176.4	-0.462048	0.0605753	0	12981
	ENSG00000134256.12	CD101	758.676	-0.358284	0.301863	0	12286
	ENSG00000186818.12	LILRB4	33.0577	0.119252	0.914903	0	5391
	ENSG00000135074.15	ADAM19	96321.5	-0.199747	0.451368	0	10646
	ENSG00000150093.19	ITGB1	6179.67	-0.115621	0.823301	0	9420
	ENSG00000115232.14	ITGA4	39109.1	-0.277001	0.210197	0	11529
	ENSG00000150093.19	ITGB1	6179.67	-0.115621	0.823301	0	9420
	ENSG00000140030.6	GPR65	7208.37	-0.152273	0.633183	0	9970
	ENSG00000028137.19	TNFRSF1B	53697	1.39601	5.66953e-09	+	440
Homing and migration	ENSG00000160683.4	CXCR5	729.071	-1.44835	0.00117482	-	14838
	ENSG00000277632.2	CCL3	18334.1	-1.39834	1.62721e-05	-	14808
	ENSG00000275302.2	CCL4	11691.4	-0.930388	0.0121358	-	14386
	ENSG00000169245.6	CXCL10	642.421	-2.2854	0.000348241	-	15148
	ENSG00000160791.13	CCR5	3303.25	-0.17598	0.61037	0	10295
	ENSG00000271503.6	CCL5	23711.8	-0.130149	0.702651	0	9643
	ENSG00000121797.10	CCRL2	590.922	-0.126246	0.788603	0	9589
Effector function	ENSG00000100453.13	GZMB	177887	-0.715129	0.0202578	-	13972
	ENSG00000111537.5	IFNG	20181.8	-1.12863	0.0067791	-	14609
	ENSG00000145649.8	GZMA	108426	0.312087	0.124086	0	3152
	ENSG00000113088.5	GZMK	3193.94	1.78211	1.9414e-05	+	267
Signaling and metabolism	ENSG00000163191.6	S100A11	14018.3	-0.793997	0.000308876	-	14147
	ENSG00000189171.14	S100A13	221.695	-1.07857	0.0085072	-	14558
	ENSG00000143333.7	RGS16	10685.4	-1.27019	0.00490557	-	14713
	ENSG00000163629.13	PTPN13	619.261	-3.07199	3.20066e-07	-	15237
	ENSG00000157601.14	MX1	34050.5	-1.5473	5.77643e-06	-	14903
	ENSG00000112378.12	PERP	1842.52	-0.724225	0.0153754	-	13998
	ENSG00000188313.13	PLSCR1	8529.74	-1.52069	3.66581e-07	-	14881
	ENSG00000153234.14	NR4A2	1514.39	-0.904519	0.0309218	-	14342
	ENSG00000105854.13	PON2	286.595	-2.0961	2.92502e-09	-	15099
	ENSG00000186283.14	TOR3A	7758.23	-0.497845	0.0346498	-	13180
	ENSG00000105639.18	JAK3	28146.2	0.388042	0.0683873	0	2616
	ENSG00000197956.10	S100A6	13539.7	0.382213	0.179611	0	2655
	ENSG00000010810.17	FYN	27970.9	-0.26161	0.257976	0	11386
	ENSG00000119729.12	RHOQ	851.817	-0.165703	0.595568	0	10155
	ENSG00000142731.11	PLK4	5016.17	0.116338	0.710496	0	5449
	ENSG00000131171.13	SH3BGRL	4484.89	0.390165	0.0866255	0	2599
	ENSG00000172183.15	ISG20	7141.72	0.198328	0.454935	0	4304
	ENSG00000182718.16	ANXA2	13955.9	0.0425004	0.805252	0	6625
	ENSG00000123975.5	CKS2	5297.09	0.490534	0.0860894	0	1997
	ENSG00000132481.7	TRIM47	988.68	0.0568418	1	0	6372
	ENSG00000114346.13	ECT2	4150.94	0.236885	0.578665	0	3889
	ENSG00000100473.18	COCH	139.867	0.0307376	0.942076	0	6848
	ENSG00000127951.7	FGL2	654.683	0.359882	0.290129	0	2782
	ENSG00000128609.15	NDUFA5	2759.63	-0.0621333	0.806876	0	8498
	ENSG00000132436.11	FIGNL1	4665.54	-0.0509622	1	0	8310
	ENSG00000118785.14	SPP1	22.7064	-0.447616	0.196347	0	12908
	ENSG00000160410.15	SHKBP1	11083.5	-0.00875673	1	0	7537
	ENSG00000157184.7	CPT2	2202.66	-0.0689031	0.839502	0	8626
	ENSG00000077984.6	CST7	17366	-0.120153	0.700917	0	9499
	ENSG00000182481.9	KPNA2	14168.3	0.0779489	0.797365	0	6026
	ENSG00000115159.16	GPD2	2878.52	0.00368492	0.937741	0	7335
	ENSG00000196154.12	S100A4	5690.69	1.05138	0.00438508	+	684
	ENSG00000122966.16	CIT	9791.94	0.484891	0.0351655	+	2029
	ENSG00000107742.13	SPOCK2	63354.4	0.548056	0.0220984	+	1754
Vesicle transport	ENSG00000118640.11	VAMP8	5825.71	0.257037	0.333107	0	3659
	ENSG00000086300.15	SNX10	4966.73	0.151141	0.590967	0	4939
Cell cycle	ENSG00000148935.11	GAS2	124.341	-1.56151	0.00380741	-	14909
	ENSG00000138185.20	ENTPD1	25593.9	-0.838982	0.0213055	-	14240
	ENSG00000165934.12	CPSF2	9972.23	-0.557716	0.0114587	-	13476
	ENSG00000164109.14	MAD2L1	5579.69	0.474106	0.109758	0	2085
	ENSG00000149554.13	CHEK1	8028.35	-0.145669	0.688317	0	9863
	ENSG00000134057.15	CCNB1	9736.5	0.359648	0.126048	0	2784
	ENSG00000198901.14	PRC1	9007.05	0.494149	0.0974256	0	1978
	ENSG00000136824.19	SMC2	16289.2	-0.00573216	0.889782	0	7488
	ENSG00000157456.8	CCNB2	7425.13	0.417544	0.0853704	0	2429
	ENSG00000169679.15	BUB1	15646	0.446689	0.0562471	0	2251
	ENSG00000137804.14	NUSAP1	13890	0.713466	0.0048691	+	1251
	ENSG00000013810.19	TACC3	21160.6	0.628816	0.004564	+	1479
	ENSG00000171848.15	RRM2	35260.2	0.741273	0.0169897	+	1169.5
Ion transport	ENSG00000169504.15	CLIC4	4873.5	-0.347786	0.164127	0	12180
	ENSG00000033867.16	SLC4A7	4328.11	-0.0845543	0.762866	0	8892
	ENSG00000132432.14	SEC61G	3512.22	0.419904	0.183327	0	2411
