# Supplementary material for: EBAG9 silencing exerts an immune checkpoint function without aggravating adverse effects
Source: Mol Ther. 2022 Jul 12;30(11):3358–78. doi: 10.1016/j.ymthe.2022.07.009 (PMC9637585; doi:10.1016/j.ymthe.2022.07.009)
Supplement: Table S2. Oncogene and tumor suppressor gene set [file mmc3.xlsx]

## Sheet: Oncogenes
Gene_id	SYMBOL	baseMean	lfcShrunk	wpadj	DE	rank_up
ENSG00000096968.13	JAK2	7864.44	-0.516155	0.099933	0	13277
ENSG00000157404.15	KIT	352.142	-0.495754	0.165961	0	13169
ENSG00000141736.13	ERBB2	951.087	-0.432547	0.227578	0	12799
ENSG00000136826.15	KLF4	25.8386	-0.418094	0.303643	0	12713
ENSG00000133703.11	KRAS	7869.16	-0.400783	0.114226	0	12576
ENSG00000097007.18	ABL1	6615.7	-0.327774	0.124207	0	12026
ENSG00000116044.16	NFE2L2	6750	-0.314317	0.187702	0	11890
ENSG00000121067.19	SPOP	5913.08	-0.261623	0.341157	0	11387
ENSG00000168036.18	CTNNB1	15864.2	-0.253946	0.245891	0	11313
ENSG00000213281.5	NRAS	10487.5	-0.195649	0.412824	0	10575
ENSG00000157764.13	BRAF	5393.68	-0.182483	0.550023	0	10387
ENSG00000106462.10	EZH2	11155.5	-0.17206	0.510774	0	10244
ENSG00000105976.15	MET	132.101	-0.150595	0.645676	0	9943
ENSG00000088256.9	GNA11	381.967	-0.143183	0.616996	0	9832
ENSG00000174775.17	HRAS	1330.13	-0.104484	0.838906	0	9251
ENSG00000156052.10	GNAQ	4124.05	-0.104235	0.909414	0	9249
ENSG00000171791.13	BCL2	23449.4	-0.102999	0.710025	0	9222
ENSG00000134853.12	PDGFRA	134.539	-0.05867	0.849374	0	8431
ENSG00000110395.6	CBL	19094.9	-0.0442301	0.866473	0	8194
ENSG00000128602.11	SMO	51.3158	-0.0151092	0.927945	0	7666
ENSG00000130816.16	DNMT1	31796	0.0276138	0.882464	0	6906
ENSG00000162434.12	JAK1	40831	0.0503513	0.847369	0	6485
ENSG00000121879.5	PIK3CA	3096.33	0.074092	0.746863	0	6090
ENSG00000179295.17	PTPN11	22009.1	0.0903102	0.676241	0	5812
ENSG00000182578.13	CSF1R	12.6633	0.0990722	1	0	5695
ENSG00000160201.11	U2AF1	1258.61	0.0999592	0.780556	0	5683
ENSG00000161547.16	SRSF2	16491.4	0.244271	0.316914	0	3814
ENSG00000119772.16	DNMT3A	9952.28	0.271571	0.232738	0	3520
ENSG00000115524.16	SF3B1	42478.1	0.275483	0.193188	0	3482
ENSG00000198286.9	CARD11	23449.6	0.296204	0.166999	0	3284
ENSG00000068078.18	FGFR3	31.7591	0.29714	0.39604	0	3274
ENSG00000184634.16	MED12	16655.3	0.317722	0.174677	0	3106
ENSG00000172936.14	MYD88	9388.1	0.335309	0.184481	0	2979
ENSG00000165409.17	TSHR	58.5272	0.382875	0.275142	0	2649
ENSG00000142208.16	AKT1	16721	0.386538	0.136558	0	2627
ENSG00000105639.18	JAK3	28146.2	0.388042	0.0683873	0	2616
ENSG00000165731.19	RET	88.7317	0.401463	0.279508	0	2526
ENSG00000205755.11	CRLF2	252.12	0.405065	0.229235	0	2503
ENSG00000087460.25	GNAS	83962.8	0.431677	0.0531842	0	2335
ENSG00000163041.11	H3F3A	18421.6	0.481776	0.0997481	0	2053
ENSG00000169032.9	MAP2K1	19775.6	0.496931	0.0202132	+	1965
ENSG00000138413.13	IDH1	2630.67	0.50721	0.0301825	+	1929
ENSG00000152217.19	SETBP1	3535.65	0.550201	0.0114238	+	1743
ENSG00000105568.18	PPP2R1A	19617.6	0.569663	0.00404366	+	1661
ENSG00000182054.9	IDH2	27135.7	1.13423	4.6331e-05	+	608

## Sheet: Tumor suppressor genes
Gene_id	SYMBOL	baseMean	lfcShrunk	wpadj	DE	rank_up
ENSG00000108375.12	RNF43	517.075	-2.62969	1.10894e-05	-	15207
ENSG00000196092.14	PAX5	284.944	-1.63601	0.0030314	-	14932
ENSG00000057657.17	PRDM1	15000.8	-1.03842	4.36068e-05	-	14512
ENSG00000135503.13	ACVR1B	1515.26	-0.918076	0.000263672	-	14366
ENSG00000183337.16	BCOR	34626.3	-0.733621	0.0175979	-	14023
ENSG00000196712.17	NF1	6997.92	-0.670295	0.0130364	-	13848
ENSG00000005339.14	CREBBP	19169.6	-0.527321	0.0282047	-	13333
ENSG00000245848.3	CEBPA	19.954	-0.599386	0.24205	0	13628
ENSG00000148400.12	NOTCH1	24114	-0.394572	0.100231	0	12535
ENSG00000185338.5	SOCS1	9365.69	-0.348558	0.153833	0	12189
ENSG00000139687.15	RB1	7771.88	-0.324769	0.123638	0	11995
ENSG00000147050.14	KDM6A	5403.88	-0.288309	0.200709	0	11642
ENSG00000159216.18	RUNX1	9297.21	-0.221418	0.521534	0	10924.5
ENSG00000012048.22	BRCA1	11121.2	-0.218828	0.392002	0	10889
ENSG00000134982.17	APC	2700.99	-0.198534	0.427982	0	10622
ENSG00000049618.23	ARID1B	11263.6	-0.194371	0.410756	0	10554
ENSG00000107485.18	GATA3	15068.6	-0.190777	0.485023	0	10507
ENSG00000141027.21	NCOR1	26525.3	-0.186646	0.370233	0	10444
ENSG00000103126.15	AXIN1	3538.35	-0.182914	0.450511	0	10395
ENSG00000095002.14	MSH2	6446.23	-0.176697	0.549688	0	10305
ENSG00000083799.17	CYLD	36246.5	-0.168378	0.455752	0	10196
ENSG00000039068.19	CDH1	1350.65	-0.166287	0.268675	0	10165
ENSG00000100393.13	EP300	20228.6	-0.0936263	0.683862	0	9047
ENSG00000085224.22	ATRX	8439.89	-0.0841728	0.967222	0	8885
ENSG00000117713.20	ARID1A	26015.3	-0.0641982	0.732412	0	8543
ENSG00000139618.15	BRCA2	3918.7	-0.0599926	0.872216	0	8463
ENSG00000145675.15	PIK3R1	12121.9	-0.056373	0.846968	0	8403
ENSG00000156531.16	PHF6	4869.78	-0.0562489	0.882255	0	8397
ENSG00000134371.13	CDC73	4890.35	-0.0301102	0.940845	0	7923
ENSG00000118046.15	STK11	10024.3	0.0118323	1	0	7181
ENSG00000134250.20	NOTCH2	27277.8	0.012444	0.967222	0	7170
ENSG00000163939.18	PBRM1	10177.3	0.0145131	0.911225	0	7130
ENSG00000163930.10	BAP1	9819.89	0.0252237	0.938789	0	6952
ENSG00000141646.13	SMAD4	5346.59	0.0441	0.828238	0	6599
ENSG00000134086.7	VHL	7336.51	0.0557361	0.857995	0	6397
ENSG00000133895.14	MEN1	5674.99	0.0640833	0.769731	0	6262
ENSG00000181555.20	SETD2	12557.3	0.0689532	0.82451	0	6169
ENSG00000064012.21	CASP8	7787.8	0.0712068	0.834239	0	6132
ENSG00000165699.14	TSC1	4235.18	0.0851946	0.803228	0	5907
ENSG00000118503.15	TNFAIP3	47190.2	0.119638	0.714518	0	5382
ENSG00000127616.18	SMARCA4	15070	0.120486	0.696455	0	5370
ENSG00000171862.11	PTEN	8440.14	0.121888	0.786887	0	5348
ENSG00000101972.18	STAG2	18677.9	0.135999	0.553101	0	5151
ENSG00000175387.16	SMAD2	14676.2	0.153062	0.536408	0	4913
ENSG00000186575.17	NF2	5580.99	0.154363	0.647786	0	4893
ENSG00000185920.15	PTCH1	2922.52	0.160582	0.529226	0	4804
ENSG00000181163.13	NPM1	100485	0.160857	0.479311	0	4796
ENSG00000189079.17	ARID2	5871.77	0.174828	0.599279	0	4605
ENSG00000166710.20	B2M	330614	0.18256	0.486777	0	4523
ENSG00000147889.17	CDKN2A	455.702	0.190227	0.573168	0	4422
ENSG00000171456.19	ASXL1	23679.2	0.203152	0.389984	0	4246
ENSG00000126012.11	KDM5C	24334.1	0.227676	0.308976	0	3982
ENSG00000076242.14	MLH1	7860.7	0.251548	0.323995	0	3727
ENSG00000131653.13	TRAF7	9880.05	0.270098	0.232293	0	3532
ENSG00000141510.17	TP53	12924.4	0.283049	0.216764	0	3401
ENSG00000149311.18	ATM	11002.8	0.309229	0.387092	0	3177
ENSG00000168769.13	TET2	5794.51	0.309718	0.211034	0	3174
ENSG00000099956.19	SMARCB1	9358.21	0.317563	0.221421	0	3108
ENSG00000109670.16	FBXW7	3556.03	0.330557	0.262343	0	3017
ENSG00000116062.15	MSH6	12210.7	0.331824	0.194528	0	3010
ENSG00000079432.7	CIC	20303	0.370297	0.13664	0	2722
ENSG00000204209.13	DAXX	11285.3	0.553471	0.0249789	+	1720
ENSG00000162613.16	FUBP1	11956.6	0.707351	0.00511274	+	1263
ENSG00000095015.6	MAP3K1	5659.39	0.728961	0.000720858	+	1197
